# Supplementary material for: The millipede genus Stemmiulus Gervais, 1844 in Cameroon, with descriptions of three new species (Diplopoda, Stemmiulida, Stemmiulidae)
Source: Zookeys. 2017 Oct 16;(708):11–23. doi: 10.3897/zookeys.708.14072 (PMC5674150; doi:10.3897/zookeys.708.14072)
Supplement: XML Treatment for Stemmiulus [file zookeys.708.14072-treatment1.xml]

<!DOCTYPE tp:taxon-treatment
  PUBLIC "-//TaxonX//DTD Taxonomic Treatment Publishing DTD v0 20100105//EN" "tax-treatment-NSO.dtd">
<tp:taxon-treatment xmlns:tp="http://www.plazi.org/taxpub"><tp:treatment-meta><kwd-group><label>Taxon classification</label><kwd><named-content xmlns:xlink="http://www.w3.org/1999/xlink" content-type="kingdom">Animalia</named-content></kwd><kwd><named-content xmlns:xlink="http://www.w3.org/1999/xlink" content-type="order">Stemmiulida</named-content></kwd><kwd><named-content xmlns:xlink="http://www.w3.org/1999/xlink" content-type="family">Stemmiulidae</named-content></kwd></kwd-group><mixed-citation publication-type="journal"><person-group><name><surname>Fiemapong</surname><given-names>Armand Richard Nzoko</given-names></name><name><surname>Masse</surname><given-names>Paul Serge Mbenoun</given-names></name><name><surname>Tamesse</surname><given-names>Joseph Lebel</given-names></name><name><surname>Golovatch</surname><given-names>Sergei Ilyich</given-names></name><name><surname>VandenSpiegel</surname><given-names>Didier</given-names></name></person-group><article-title>The millipede genus <italic><tp:taxon-name><tp:taxon-name-part taxon-name-part-type="genus" reg="Stemmiulus">Stemmiulus</tp:taxon-name-part></tp:taxon-name></italic> Gervais, 1844 in Cameroon, with descriptions of three new species (<tp:taxon-name><tp:taxon-name-part taxon-name-part-type="class">Diplopoda</tp:taxon-name-part></tp:taxon-name>, <tp:taxon-name><tp:taxon-name-part taxon-name-part-type="order">Stemmiulida</tp:taxon-name-part></tp:taxon-name>, <tp:taxon-name><tp:taxon-name-part taxon-name-part-type="family">Stemmiulidae</tp:taxon-name-part></tp:taxon-name>)</article-title><source>Zookeys</source><day>16</day><month>10</month><year>2017</year><volume>2017</volume><issue>708</issue><fpage>11</fpage><lpage>23</lpage><pub-id pub-id-type="doi">10.3897/zookeys.708.14072</pub-id></mixed-citation></tp:treatment-meta><tp:nomenclature><tp:taxon-name>
              <tp:taxon-name-part taxon-name-part-type="genus" reg="Stemmiulus">Stemmiulus</tp:taxon-name-part>
            </tp:taxon-name><tp:taxon-authority>Gervais, 1844</tp:taxon-authority></tp:nomenclature><tp:treatment-sec sec-type="Type-species" id="SECID0EGQAE"><title>Type-species.</title><p>
              <italic><tp:taxon-name><tp:taxon-name-part taxon-name-part-type="genus" reg="Iulus">Iulus</tp:taxon-name-part></tp:taxon-name></italic> (recte: <italic><tp:taxon-name><tp:taxon-name-part taxon-name-part-type="genus" reg="Julus">Julus</tp:taxon-name-part></tp:taxon-name></italic>) <italic>bioculatus</italic> Gervais &amp; Goudot, 1844.</p><!--PageBreak--></tp:treatment-sec><tp:treatment-sec sec-type="distribution" id="SECID0E4QAE"><title>Distribution.</title><p>Species of the genus <italic><tp:taxon-name><tp:taxon-name-part taxon-name-part-type="genus" reg="Stemmiulus">Stemmiulus</tp:taxon-name-part></tp:taxon-name></italic> are know from North America (one species introduced to Florida), Central America (Mexico, Honduras, Guatemala, Costa Rica and Panama), the Caribbean (Haiti, Dominican Republic, Puerto Rico, Cuba, Guadeloupe, Virgin Islands), South America (Colombia, Ecuador, Venezuela, Guyana, Suriname, Peru and Brazil), South Asia (India and Sri Lanka), the East Indies (New Guinea and Halmahera, Indonesia), as well as tropical Africa: East Africa <!--PageBreak-->(Tanzania, Kenya, Malawi, Rwanda), West Africa (Nigeria, Ivory Coast, Ghana, Senegal, Sierra Leone, Guinea, Liberia, Benin?, Guinea-Bissau) and Central Africa (Congo, Gabon, Cameroon).</p></tp:treatment-sec><tp:treatment-sec sec-type="diagnosis" id="SECID0EMRAE"><title>Diagnosis.</title><p>Small to medium-sized stemmiulid millipedes, reaching up 50 mm in length. Body compressed laterally, tapering gradually towards telson, metaterga striated, eyes consisting of one or two large ommatidia on each side of head.</p></tp:treatment-sec></tp:taxon-treatment>
