# Supplementary material for: The millipede genus Stemmiulus Gervais, 1844 in Cameroon, with descriptions of three new species (Diplopoda, Stemmiulida, Stemmiulidae)
Source: Zookeys. 2017 Oct 16;(708):11–23. doi: 10.3897/zookeys.708.14072 (PMC5674150; doi:10.3897/zookeys.708.14072)
Supplement: XML Treatment for Stemmiulus ongot [file zookeys.708.14072-treatment2.xml]

<!DOCTYPE tp:taxon-treatment
  PUBLIC "-//TaxonX//DTD Taxonomic Treatment Publishing DTD v0 20100105//EN" "tax-treatment-NSO.dtd">
<tp:taxon-treatment xmlns:tp="http://www.plazi.org/taxpub"><tp:treatment-meta><kwd-group><label>Taxon classification</label><kwd><named-content xmlns:xlink="http://www.w3.org/1999/xlink" content-type="kingdom">Animalia</named-content></kwd><kwd><named-content xmlns:xlink="http://www.w3.org/1999/xlink" content-type="order">Stemmiulida</named-content></kwd><kwd><named-content xmlns:xlink="http://www.w3.org/1999/xlink" content-type="family">Stemmiulidae</named-content></kwd></kwd-group><mixed-citation publication-type="journal"><person-group><name><surname>Fiemapong</surname><given-names>Armand Richard Nzoko</given-names></name><name><surname>Masse</surname><given-names>Paul Serge Mbenoun</given-names></name><name><surname>Tamesse</surname><given-names>Joseph Lebel</given-names></name><name><surname>Golovatch</surname><given-names>Sergei Ilyich</given-names></name><name><surname>VandenSpiegel</surname><given-names>Didier</given-names></name></person-group><article-title>The millipede genus <italic><tp:taxon-name><tp:taxon-name-part taxon-name-part-type="genus" reg="Stemmiulus">Stemmiulus</tp:taxon-name-part></tp:taxon-name></italic> Gervais, 1844 in Cameroon, with descriptions of three new species (<tp:taxon-name><tp:taxon-name-part taxon-name-part-type="class">Diplopoda</tp:taxon-name-part></tp:taxon-name>, <tp:taxon-name><tp:taxon-name-part taxon-name-part-type="order">Stemmiulida</tp:taxon-name-part></tp:taxon-name>, <tp:taxon-name><tp:taxon-name-part taxon-name-part-type="family">Stemmiulidae</tp:taxon-name-part></tp:taxon-name>)</article-title><source>Zookeys</source><day>16</day><month>10</month><year>2017</year><volume>2017</volume><issue>708</issue><fpage>11</fpage><lpage>23</lpage><pub-id pub-id-type="doi">10.3897/zookeys.708.14072</pub-id></mixed-citation></tp:treatment-meta><tp:nomenclature><tp:taxon-name>
              <tp:taxon-name-part taxon-name-part-type="genus" reg="Stemmiulus">Stemmiulus</tp:taxon-name-part>
              <tp:taxon-name-part taxon-name-part-type="species" reg="ongot">ongot</tp:taxon-name-part>
              <object-id xmlns:xlink="http://www.w3.org/1999/xlink" content-type="zoobank" xlink:type="simple">http://zoobank.org/E9E71257-DE14-426E-96B1-6F6216087D5E</object-id>
            </tp:taxon-name><tp:taxon-authority>Nzoko Fiemapong &amp; VandenSpiegel</tp:taxon-authority><tp:taxon-status xmlns:xlink="http://www.w3.org/1999/xlink" xlink:type="simple">sp. n.</tp:taxon-status><xref ref-type="fig" rid="F1">Figure 1</xref></tp:nomenclature><tp:treatment-sec sec-type="type material" id="SECID0E5SAE"><title>Type material.</title><p>Holotype ♂ (<abbrev xmlns:xlink="http://www.w3.org/1999/xlink" content-type="institution" xlink:title="Royal Museum for Central Africa, Tervuren, Belgium" id="ABBRID0EETAE" xlink:type="simple">MRAC</abbrev> 22734), Cameroon, Center Region, Ongot disturbed Forest, <named-content xmlns:xlink="http://www.w3.org/1999/xlink" content-type="dwc:verbatimCoordinates" xlink:type="simple"><named-content content-type="geo-json" specific-use="{&#34;type&#34;:&#34;Point&#34;,&#34;coordinates&#34;:[11.416667,3.850000]}" id="NCID0EVTAE" xlink:type="simple">N 03°51', E 011°25'</named-content></named-content>, ca 810 m a.s.l., 30.I.2015, leg A. R. Nzoko Fiemapong.</p><p>Paratype: 1 ♂ (<abbrev xmlns:xlink="http://www.w3.org/1999/xlink" xlink:title="scanning electron microscopy" id="ABBRID0ELTAE" xlink:type="simple">SEM</abbrev>, lost).</p></tp:treatment-sec><tp:treatment-sec sec-type="etymology" id="SECID0EPTAE"><title>Etymology.</title><p>The species is named after Ongot, the type locality.</p></tp:treatment-sec><tp:treatment-sec sec-type="diagnosis" id="SECID0EUTAE"><title>Diagnosis.</title><p>
              <italic><tp:taxon-name><tp:taxon-name-part taxon-name-part-type="genus" reg="Stemmiulus">Stemmiulus</tp:taxon-name-part> <tp:taxon-name-part taxon-name-part-type="species" reg="ongot">ongot</tp:taxon-name-part></tp:taxon-name></italic> sp. n. is characterized by the first six pairs of male legs being densely setose, the lateral projection of the subterminal lobe of the gonopodal angiocoxites relatively short (Fig. <xref ref-type="fig" rid="F1">1H, I</xref>), the apical parts of the angiocoxite densely setose (Fig. <xref ref-type="fig" rid="F1">1H, I</xref>) and, especially, by the peculiar second pair of male legs (Fig. <xref ref-type="fig" rid="F1">1E–G</xref>), the telopodites of which are 2-segmented, the proximal segment being expanded apicolaterally and bearing a lateral fringe of setae.</p><fig id="F1" position="float" orientation="portrait"><label>Figure 1.</label><caption><p>
                  <italic><tp:taxon-name><tp:taxon-name-part taxon-name-part-type="genus" reg="Stemmiulus">Stemmiulus</tp:taxon-name-part> <tp:taxon-name-part taxon-name-part-type="species" reg="ongot">ongot</tp:taxon-name-part></tp:taxon-name></italic> Nzoko Fiemapong &amp; VandenSpiegel, sp. n. ♂ paratype (<abbrev xmlns:xlink="http://www.w3.org/1999/xlink" xlink:title="scanning electron microscopy" id="ABBRID0EEVAE" xlink:type="simple">SEM</abbrev>)<bold>. A</bold> head front view <bold>B</bold> first leg-pair (one); <bold>C</bold> detail of the spatulate setae on the first leg-pair <bold>D</bold> leg-pairs 9 (paragonopods) oral view <bold>E, F, G</bold> leg-pair two, caudal, oral and latero-caudal views, respectively <bold>H, I</bold> leg-pair 8 (gonopods) caudal and oral views, respectively. Abbreviations: <bold>ac</bold>: apicolateral cluster of elongated setae, <bold>An</bold>: angiocoxite, <bold>amc</bold>: apicomedial cluster of setae, <bold>bc</bold>: basal cluster of setae, <bold>cp</bold>: conical projection, <bold>Co</bold>: colpocoxite, <bold>f</bold>: flagella, <bold>lf</bold>: lateral fringe of setae, <bold>lp</bold>: subterminal process, <bold>vmc</bold>: ventromedial cluster of setae, Scale bars 200 µm (<bold>A, H, I</bold>), 100 µm (<bold>B, D–G</bold>), 10 µm (<bold>C</bold>).</p></caption><graphic xmlns:xlink="http://www.w3.org/1999/xlink" xlink:href="zookeys-708-011-g001.jpg" position="float" orientation="portrait" xlink:type="simple" id="oo_160954.jpg"/></fig></tp:treatment-sec><tp:treatment-sec sec-type="description" id="SECID0ETWAE"><title>Description.</title><p>Holotype: adult male, ca 15 mm in length, 1.7 mm in maximum diameter, body with 43 rings. Head and collum dark brown, other body rings brown with a light axial dorsal stripe, legs and antennae yellowish.</p><p>
              <italic>Head</italic> typical in shape, beset with numerous simple macrosetae (Fig. <xref ref-type="fig" rid="F1">1A</xref>); ommatidia 2+2, anterior ones slightly smaller; antennae long and setose, apices reaching fourth body ring. <tp:taxon-name><tp:taxon-name-part taxon-name-part-type="genus" reg="Gnathochilarium">Gnathochilarium</tp:taxon-name-part></tp:taxon-name> concave, stipes densely and uniformly porose.</p><p>
              <italic><tp:taxon-name><tp:taxon-name-part taxon-name-part-type="genus" reg="Collum">Collum</tp:taxon-name-part></tp:taxon-name></italic> without any ornamentation. Body rings ovoid in transverse section, height/width ratio of midbody rings ca 0.41; no legless body rings in front of telson. Prozonites smooth, metazonites with oblique transverse striae.</p><p>First six pairs of <italic>legs</italic> covered with numerous plumose setae. First pair unmodified, tarsi with a fringe of ventral setae in basal 2/3, but forming no true brush, coxae, femora, postfemora and tibiae each with an apical cluster of prominently enlarged spatulate setae (Fig. <xref ref-type="fig" rid="F1">1B, C</xref>).</p><p>Second pair of legs with coxa enlarged and elongated, anterior face with traces of segmentation, setose over entire anterior surface, glabrous on posterior surface; laterally each produced into a prominent, elongated, conical projection (Fig. <xref ref-type="fig" rid="F1">1F, G</xref>) and with an apicomesal cluster of elongated setae. Telopodite 2-segmented, proximal segment with an apicolateral projection bearing a lateral fringe of setae, an apicomedial cluster of setae and a ventromedial cluster of long setae (Fig. <xref ref-type="fig" rid="F1">1F, G</xref>); distal segment long and slender, curved mesad, with a basal cluster of setae and plumose distally (Fig. <xref ref-type="fig" rid="F1">1G</xref>).</p><p>Pair 7 similar to following ones, without specialized setae.</p><p>
              <italic><tp:taxon-name><tp:taxon-name-part taxon-name-part-type="genus" reg="Gonopod">Gonopod</tp:taxon-name-part></tp:taxon-name></italic> structure (Fig. <xref ref-type="fig" rid="F1">1H, I</xref>) typical of the genus, angiocoxite with a small, projecting, subapicolateral process. Apex of colpocoxite simple, with neither a lobe nor a projection surrounding the flagella (Fig. <xref ref-type="fig" rid="F1">1H</xref>).</p><!--PageBreak--><p>
              <italic><tp:taxon-name><tp:taxon-name-part taxon-name-part-type="genus" reg="Paragonopods">Paragonopods</tp:taxon-name-part></tp:taxon-name></italic> small and 3-segmented, median segment carrying a short series of long setae on medial side, distal segment minute, conical, with a few apical setae (Fig. <xref ref-type="fig" rid="F1">1D</xref>).</p></tp:treatment-sec><tp:treatment-sec sec-type="Relationships" id="SECID0EFZAE"><title>Relationships.</title><p>By the relative complexity of the gonopodal structure <italic><tp:taxon-name><tp:taxon-name-part taxon-name-part-type="genus" reg="Stemmiulus">S.</tp:taxon-name-part> <tp:taxon-name-part taxon-name-part-type="species" reg="ongot">ongot</tp:taxon-name-part></tp:taxon-name></italic> sp. n is closely related to <italic><tp:taxon-name><tp:taxon-name-part taxon-name-part-type="genus" reg="Stemmiulus">S.</tp:taxon-name-part> <tp:taxon-name-part taxon-name-part-type="species" reg="albicephalus">albicephalus</tp:taxon-name-part></tp:taxon-name></italic> from Tanzania, but the striations of the lateral sides of prozonae remind of those observed in <italic><tp:taxon-name><tp:taxon-name-part taxon-name-part-type="genus" reg="Stemmiulus">S.</tp:taxon-name-part> <tp:taxon-name-part taxon-name-part-type="species" reg="infuscatus">infuscatus</tp:taxon-name-part></tp:taxon-name></italic> from Cameroon. Nevertheless, the males of these species can easily be distinguished by the structure of the lateral projection of the colpocoxite which is small and apically setose in <italic><tp:taxon-name><tp:taxon-name-part taxon-name-part-type="genus" reg="Stemmiulus">S.</tp:taxon-name-part> <tp:taxon-name-part taxon-name-part-type="species" reg="ongot">ongot</tp:taxon-name-part></tp:taxon-name></italic> sp. n., and relatively elongate without setae in <italic><tp:taxon-name><tp:taxon-name-part taxon-name-part-type="genus" reg="Stemmiulus">S.</tp:taxon-name-part> <tp:taxon-name-part taxon-name-part-type="species" reg="albicephalus">albicephalus</tp:taxon-name-part></tp:taxon-name></italic> and <italic><tp:taxon-name><tp:taxon-name-part taxon-name-part-type="genus" reg="Stemmiulus">S.</tp:taxon-name-part> <tp:taxon-name-part taxon-name-part-type="species" reg="infuscatus">infuscatus</tp:taxon-name-part></tp:taxon-name></italic>. On the other hand, the conformation of the second pair of legs of <italic><tp:taxon-name><tp:taxon-name-part taxon-name-part-type="genus" reg="Stemmiulus">S.</tp:taxon-name-part> <tp:taxon-name-part taxon-name-part-type="species" reg="ongot">ongot</tp:taxon-name-part></tp:taxon-name></italic> sp. n. is unique in the entire genus <italic><tp:taxon-name><tp:taxon-name-part taxon-name-part-type="genus" reg="Stemmiulus">Stemmiulus</tp:taxon-name-part></tp:taxon-name></italic>.</p></tp:treatment-sec><tp:treatment-sec sec-type="distribution" id="SECID0E62AE"><title>Distribution.</title><p>Known only from the type locality.</p></tp:treatment-sec></tp:taxon-treatment>
