# Supplementary material for: The millipede genus Stemmiulus Gervais, 1844 in Cameroon, with descriptions of three new species (Diplopoda, Stemmiulida, Stemmiulidae)
Source: Zookeys. 2017 Oct 16;(708):11–23. doi: 10.3897/zookeys.708.14072 (PMC5674150; doi:10.3897/zookeys.708.14072)
Supplement: XML Treatment for Stemmiulus uncus [file zookeys.708.14072-treatment3.xml]

<!DOCTYPE tp:taxon-treatment
  PUBLIC "-//TaxonX//DTD Taxonomic Treatment Publishing DTD v0 20100105//EN" "tax-treatment-NSO.dtd">
<tp:taxon-treatment xmlns:tp="http://www.plazi.org/taxpub"><tp:treatment-meta><kwd-group><label>Taxon classification</label><kwd><named-content xmlns:xlink="http://www.w3.org/1999/xlink" content-type="kingdom">Animalia</named-content></kwd><kwd><named-content xmlns:xlink="http://www.w3.org/1999/xlink" content-type="order">Stemmiulida</named-content></kwd><kwd><named-content xmlns:xlink="http://www.w3.org/1999/xlink" content-type="family">Stemmiulidae</named-content></kwd></kwd-group><mixed-citation publication-type="journal"><person-group><name><surname>Fiemapong</surname><given-names>Armand Richard Nzoko</given-names></name><name><surname>Masse</surname><given-names>Paul Serge Mbenoun</given-names></name><name><surname>Tamesse</surname><given-names>Joseph Lebel</given-names></name><name><surname>Golovatch</surname><given-names>Sergei Ilyich</given-names></name><name><surname>VandenSpiegel</surname><given-names>Didier</given-names></name></person-group><article-title>The millipede genus <italic><tp:taxon-name><tp:taxon-name-part taxon-name-part-type="genus" reg="Stemmiulus">Stemmiulus</tp:taxon-name-part></tp:taxon-name></italic> Gervais, 1844 in Cameroon, with descriptions of three new species (<tp:taxon-name><tp:taxon-name-part taxon-name-part-type="class">Diplopoda</tp:taxon-name-part></tp:taxon-name>, <tp:taxon-name><tp:taxon-name-part taxon-name-part-type="order">Stemmiulida</tp:taxon-name-part></tp:taxon-name>, <tp:taxon-name><tp:taxon-name-part taxon-name-part-type="family">Stemmiulidae</tp:taxon-name-part></tp:taxon-name>)</article-title><source>Zookeys</source><day>16</day><month>10</month><year>2017</year><volume>2017</volume><issue>708</issue><fpage>11</fpage><lpage>23</lpage><pub-id pub-id-type="doi">10.3897/zookeys.708.14072</pub-id></mixed-citation></tp:treatment-meta><tp:nomenclature><tp:taxon-name>
              <tp:taxon-name-part taxon-name-part-type="genus" reg="Stemmiulus">Stemmiulus</tp:taxon-name-part>
              <tp:taxon-name-part taxon-name-part-type="species" reg="uncus">uncus</tp:taxon-name-part>
              <object-id xmlns:xlink="http://www.w3.org/1999/xlink" content-type="zoobank" xlink:type="simple">http://zoobank.org/4B09E4F5-BA84-4735-B1E3-86C0E1ACE948</object-id>
            </tp:taxon-name><tp:taxon-authority>Nzoko Fiemapong &amp; VandenSpiegel</tp:taxon-authority><tp:taxon-status xmlns:xlink="http://www.w3.org/1999/xlink" xlink:type="simple">sp. n.</tp:taxon-status><xref ref-type="fig" rid="F2">Figure 2</xref><!--PageBreak--></tp:nomenclature><tp:treatment-sec sec-type="type material" id="SECID0ES4AE"><title>Type material.</title><p>Holotype ♂ (<abbrev xmlns:xlink="http://www.w3.org/1999/xlink" content-type="institution" xlink:title="Royal Museum for Central Africa, Tervuren, Belgium" id="ABBRID0EY4AE" xlink:type="simple">MRAC</abbrev> 22727), Cameroon, South Region, Vallée du Ntem Division, Engout’Adjap, <named-content xmlns:xlink="http://www.w3.org/1999/xlink" content-type="dwc:verbatimCoordinates" xlink:type="simple"><named-content content-type="geo-json" specific-use="{&#34;type&#34;:&#34;Point&#34;,&#34;coordinates&#34;:[11.150000,2.700000]}" id="NCID0EQ5AE" xlink:type="simple">N02°42', E011°09'</named-content></named-content>, ca 2010 m a.s.l., slightly disturbed natural forest under dead leaves, forest, 13.IX.2014, leg. A. R. Nzoko Fiemapong.</p><p>Paratypes: 1 ♂ (<abbrev xmlns:xlink="http://www.w3.org/1999/xlink" content-type="institution" xlink:title="Royal Museum for Central Africa, Tervuren, Belgium" id="ABBRID0E64AE" xlink:type="simple">MRAC</abbrev> 22728), same data, together with holotype; 1 ♂ (<abbrev xmlns:xlink="http://www.w3.org/1999/xlink" xlink:title="scanning electron microscopy" id="ABBRID0EE5AE" xlink:type="simple">SEM</abbrev>, <abbrev xmlns:xlink="http://www.w3.org/1999/xlink" content-type="institution" xlink:title="Royal Museum for Central Africa, Tervuren, Belgium" id="ABBRID0EI5AE" xlink:type="simple">MRAC</abbrev> 22729), same locality, but 14.III.2015, all leg. A. R. Nzoko Fiemapong.</p></tp:treatment-sec><tp:treatment-sec sec-type="etymology" id="SECID0EN5AE"><title>Etymology.</title><p>The species name emphasizes the characteristic apical part of the colpocoxite which is unciform and pointed at the apex.</p></tp:treatment-sec><tp:treatment-sec sec-type="diagnosis" id="SECID0ES5AE"><title>Diagnosis.</title><p>A species of <italic><tp:taxon-name><tp:taxon-name-part taxon-name-part-type="genus" reg="Stemmiulus">Stemmiulus</tp:taxon-name-part></tp:taxon-name></italic> characterized by the first six ambulatory legs being especially robust and covered with peculiar, spatulate setae, also showing a field of numerous simple setae on the inner side of the tarsus (Fig. <xref ref-type="fig" rid="F2">2B–E</xref>). The gonopod has a relatively simple angiocoxite which forms a densely setose apical corolla. The tip of the colpocoxite forms a characteristic apical hook.</p><fig id="F2" position="float" orientation="portrait"><label>Figure 2.</label><caption><p>
                  <italic><tp:taxon-name><tp:taxon-name-part taxon-name-part-type="genus" reg="Stemmiulus">Stemmiulus</tp:taxon-name-part> <tp:taxon-name-part taxon-name-part-type="species" reg="uncus">uncus</tp:taxon-name-part></tp:taxon-name></italic> Nzoko Fiemapong &amp; VandenSpiegel, sp. n. ♂ paratype (<abbrev xmlns:xlink="http://www.w3.org/1999/xlink" xlink:title="scanning electron microscopy" id="ABBRID0EW6AE" xlink:type="simple">SEM</abbrev>). <bold>A</bold> head front view <bold>B, D</bold> 3 and 4 leg-pairs <bold>C</bold> detail of telopodite of 3 leg-pair; <bold>E</bold> detail of spatulate setae on the 3 leg-pair <bold>F, G</bold> leg-pair two, oral and caudal views, respectively <bold>H, I</bold> leg-pair 8 (gonopods) oral and caudal views respectively <bold>J</bold> apical part of right gonopod showing angiocoxite (<bold>An</bold>) surrounding colpocoxite (<bold>Co</bold>) Scale bars 500 µm (<bold>A</bold>), 100 µm (<bold>B, D, F, H, I</bold>), 50 µm (<bold>G, J</bold>), 20 µm (<bold>C</bold>).</p></caption><graphic xmlns:xlink="http://www.w3.org/1999/xlink" xlink:href="zookeys-708-011-g002.jpg" position="float" orientation="portrait" xlink:type="simple" id="oo_160955.jpg"/></fig></tp:treatment-sec><tp:treatment-sec sec-type="description" id="SECID0E1AAG"><title>Description.</title><p>Holotype: adult male, ca 20 mm in length, 1.8 mm in maximum diameter, body with 46 rings. Head and collum dark brown, other body rings brown with a light axial dorsal stripe, legs and antennae yellowish.</p><p>
              <italic>Head</italic> typical in shape, beset with numerous simple macrosetae; ommatidia 2+2, posterior ommatidia larger than anterior ones; antennae long and setose, apices reaching third body ring. <tp:taxon-name><tp:taxon-name-part taxon-name-part-type="genus" reg="Gnathochilarium">Gnathochilarium</tp:taxon-name-part></tp:taxon-name> concave, stipes densely and uniformly porose, pores surrounded by a field of minute setae.</p><p>
              <italic><tp:taxon-name><tp:taxon-name-part taxon-name-part-type="genus" reg="Collum">Collum</tp:taxon-name-part></tp:taxon-name></italic> with a single fold at anterior edge, this being better expressed at lateral margin.</p><p>
              <italic>Body</italic> rings ovoid (height/width ratio of midbody rings ca 0.31), telson short and upcurved. Both pro- and metazonites with transverse oblique striae better pronounced at pleurotergal margin.</p><p>First six pairs of <italic>legs</italic> as in <italic><tp:taxon-name><tp:taxon-name-part taxon-name-part-type="genus" reg="Stemmiulus">S.</tp:taxon-name-part> <tp:taxon-name-part taxon-name-part-type="species" reg="ongot">ongot</tp:taxon-name-part></tp:taxon-name></italic> sp. n., but mostly with filiform and plumose setae (Fig. <xref ref-type="fig" rid="F2">2B-E</xref>). First pair of legs relatively simple and unmodified.</p><!--PageBreak--><p>Second pair of legs with enlarged coxae (Fig. <xref ref-type="fig" rid="F2">2F, G</xref>), their anterior surface with a few setae, posterior surface glabrous. Telopodite 2-segmented, proximal segment longer, about twice as long as distal segment, curved caudad, with a ventromedial cluster of long setae (Fig. <xref ref-type="fig" rid="F3">3G</xref>). Distal segment more slender, with an apical row of short setae (Fig. <xref ref-type="fig" rid="F3">3G</xref>).</p><p>
              <italic><tp:taxon-name><tp:taxon-name-part taxon-name-part-type="genus" reg="Gonopods">Gonopods</tp:taxon-name-part></tp:taxon-name></italic> (Fig. <xref ref-type="fig" rid="F2">2H, I</xref>) with a large and relatively simple angiocoxite forming an apical corolla and covered with a dense field of numerous setae. Colpocoxite with its tip forming a characteristically strong and curved hook (Fig. <xref ref-type="fig" rid="F2">2H–J</xref>).</p><!--PageBreak--><p>
              <italic><tp:taxon-name><tp:taxon-name-part taxon-name-part-type="genus" reg="Paragonopods">Paragonopods</tp:taxon-name-part></tp:taxon-name></italic> small and 3-segmented, each of medial and distal segments carrying a small series of short setae.</p><p>Female unknown.</p></tp:treatment-sec><tp:treatment-sec sec-type="Relationships" id="SECID0EUDAG"><title>Relationships.</title><p>The peripheral characteristics and simple gonopods bring <italic><tp:taxon-name><tp:taxon-name-part taxon-name-part-type="genus" reg="Stemmiulus">S.</tp:taxon-name-part> <tp:taxon-name-part taxon-name-part-type="species" reg="uncus">uncus</tp:taxon-name-part></tp:taxon-name></italic> sp. n. close to <italic><tp:taxon-name><tp:taxon-name-part taxon-name-part-type="genus" reg="Stemmiulus">S.</tp:taxon-name-part> <tp:taxon-name-part taxon-name-part-type="species" reg="beroni">beroni</tp:taxon-name-part></tp:taxon-name></italic>, from Nigeria, and <italic><tp:taxon-name><tp:taxon-name-part taxon-name-part-type="genus" reg="Stemmiulus">S.</tp:taxon-name-part> <tp:taxon-name-part taxon-name-part-type="species" reg="pullulus">pullulus</tp:taxon-name-part></tp:taxon-name></italic>, from Mount Nimba. All these species share the simplicity of their second pairs of male legs, despite the fact that the basal segment of the telopodite in the new species is about twice as large and broad as the distal segment. Nevertheless, the males of this trio can easily be distinguished by the structure of the apical part of the colpocoxite. The latter ends up in a pointed curved hook in <italic><tp:taxon-name><tp:taxon-name-part taxon-name-part-type="genus" reg="Stemmiulus">S.</tp:taxon-name-part> <tp:taxon-name-part taxon-name-part-type="species" reg="uncus">uncus</tp:taxon-name-part></tp:taxon-name></italic>, versus a pointed straight tip in <italic><tp:taxon-name><tp:taxon-name-part taxon-name-part-type="genus" reg="Stemmiulus">S.</tp:taxon-name-part> <tp:taxon-name-part taxon-name-part-type="species" reg="beroni">beroni</tp:taxon-name-part></tp:taxon-name></italic> or a rounded tip in <italic><tp:taxon-name><tp:taxon-name-part taxon-name-part-type="genus" reg="Stemmiulus">S.</tp:taxon-name-part> <tp:taxon-name-part taxon-name-part-type="species" reg="pullulus">pullulus</tp:taxon-name-part></tp:taxon-name></italic>.</p></tp:treatment-sec><tp:treatment-sec sec-type="distribution" id="SECID0E3FAG"><title>Distribution.</title><p>Known only from the type locality.</p></tp:treatment-sec><tp:treatment-sec><!--Section generated to contain objects referenced in tp:taxon-treatment.--><fig id="F3" position="float" orientation="portrait"><label>Figure 3.</label><caption><p>
                  <italic><tp:taxon-name><tp:taxon-name-part taxon-name-part-type="genus" reg="Stemmiulus">Stemmiulus</tp:taxon-name-part> <tp:taxon-name-part taxon-name-part-type="species" reg="mbalmayoensis">mbalmayoensis</tp:taxon-name-part></tp:taxon-name></italic> Nzoko Fiemapong &amp; VandenSpiegel, sp. n. ♂ paratype (<abbrev xmlns:xlink="http://www.w3.org/1999/xlink" xlink:title="scanning electron microscopy" id="ABBRID0EVJAG" xlink:type="simple">SEM</abbrev>). <bold>A</bold> first leg-pair oral view <bold>B, C</bold> leg-pair two, oral and caudal views, respectively <bold>D, E</bold> leg-pair 8 (gonopods) oral and caudal views, respectively <bold>F</bold> apical part of right gonopod showing angiocoxite (<bold>An</bold>) partly surrounding colpocoxite (<bold>Co</bold>). Scale bars 200 µm (<bold>A</bold>), 100 µm (<bold>B–E</bold>), 50 µm (<bold>F</bold>).</p></caption><graphic xmlns:xlink="http://www.w3.org/1999/xlink" xlink:href="zookeys-708-011-g003.jpg" position="float" orientation="portrait" xlink:type="simple" id="oo_160956.jpg"/></fig></tp:treatment-sec></tp:taxon-treatment>
