# Supplementary material for: The millipede genus Stemmiulus Gervais, 1844 in Cameroon, with descriptions of three new species (Diplopoda, Stemmiulida, Stemmiulidae)
Source: Zookeys. 2017 Oct 16;(708):11–23. doi: 10.3897/zookeys.708.14072 (PMC5674150; doi:10.3897/zookeys.708.14072)
Supplement: XML Treatment for Stemmiulus mbalmayoensis [file zookeys.708.14072-treatment4.xml]

<!DOCTYPE tp:taxon-treatment
  PUBLIC "-//TaxonX//DTD Taxonomic Treatment Publishing DTD v0 20100105//EN" "tax-treatment-NSO.dtd">
<tp:taxon-treatment xmlns:tp="http://www.plazi.org/taxpub"><tp:treatment-meta><kwd-group><label>Taxon classification</label><kwd><named-content xmlns:xlink="http://www.w3.org/1999/xlink" content-type="kingdom">Animalia</named-content></kwd><kwd><named-content xmlns:xlink="http://www.w3.org/1999/xlink" content-type="order">Stemmiulida</named-content></kwd><kwd><named-content xmlns:xlink="http://www.w3.org/1999/xlink" content-type="family">Stemmiulidae</named-content></kwd></kwd-group><mixed-citation publication-type="journal"><person-group><name><surname>Fiemapong</surname><given-names>Armand Richard Nzoko</given-names></name><name><surname>Masse</surname><given-names>Paul Serge Mbenoun</given-names></name><name><surname>Tamesse</surname><given-names>Joseph Lebel</given-names></name><name><surname>Golovatch</surname><given-names>Sergei Ilyich</given-names></name><name><surname>VandenSpiegel</surname><given-names>Didier</given-names></name></person-group><article-title>The millipede genus <italic><tp:taxon-name><tp:taxon-name-part taxon-name-part-type="genus" reg="Stemmiulus">Stemmiulus</tp:taxon-name-part></tp:taxon-name></italic> Gervais, 1844 in Cameroon, with descriptions of three new species (<tp:taxon-name><tp:taxon-name-part taxon-name-part-type="class">Diplopoda</tp:taxon-name-part></tp:taxon-name>, <tp:taxon-name><tp:taxon-name-part taxon-name-part-type="order">Stemmiulida</tp:taxon-name-part></tp:taxon-name>, <tp:taxon-name><tp:taxon-name-part taxon-name-part-type="family">Stemmiulidae</tp:taxon-name-part></tp:taxon-name>)</article-title><source>Zookeys</source><day>16</day><month>10</month><year>2017</year><volume>2017</volume><issue>708</issue><fpage>11</fpage><lpage>23</lpage><pub-id pub-id-type="doi">10.3897/zookeys.708.14072</pub-id></mixed-citation></tp:treatment-meta><tp:nomenclature><tp:taxon-name>
              <tp:taxon-name-part taxon-name-part-type="genus" reg="Stemmiulus">Stemmiulus</tp:taxon-name-part>
              <tp:taxon-name-part taxon-name-part-type="species" reg="mbalmayoensis">mbalmayoensis</tp:taxon-name-part>
              <object-id xmlns:xlink="http://www.w3.org/1999/xlink" content-type="zoobank" xlink:type="simple">http://zoobank.org/E0156B15-46D8-4349-B47C-93724027D862</object-id>
            </tp:taxon-name><tp:taxon-authority>Nzoko Fiemapong &amp; VandenSpiegel</tp:taxon-authority><tp:taxon-status xmlns:xlink="http://www.w3.org/1999/xlink" xlink:type="simple">sp. n.</tp:taxon-status><xref ref-type="fig" rid="F3">Figure 3</xref></tp:nomenclature><tp:treatment-sec sec-type="type material" id="SECID0EOHAG"><title>Type material.</title><p>Holotype ♂ (<abbrev xmlns:xlink="http://www.w3.org/1999/xlink" content-type="institution" xlink:title="Royal Museum for Central Africa, Tervuren, Belgium" id="ABBRID0EUHAG" xlink:type="simple">MRAC</abbrev> 22730), Cameroon, Center Region Zamakoe near Mbalmayo Reserve Forest, <named-content xmlns:xlink="http://www.w3.org/1999/xlink" content-type="dwc:verbatimCoordinates" xlink:type="simple"><named-content content-type="geo-json" specific-use="{&#34;type&#34;:&#34;Point&#34;,&#34;coordinates&#34;:[11.516667,3.550000]}" id="NCID0E3HAG" xlink:type="simple">N 03°33', E 011°31'</named-content></named-content>, 815 m a.s.l., forest, 19.IV.2014, leg. A. R. Nzoko Fiemapong.</p><p>Paratype: 1 ♂ (<abbrev xmlns:xlink="http://www.w3.org/1999/xlink" xlink:title="scanning electron microscopy" id="ABBRID0EDIAG" xlink:type="simple">SEM</abbrev>, <abbrev xmlns:xlink="http://www.w3.org/1999/xlink" content-type="institution" xlink:title="Royal Museum for Central Africa, Tervuren, Belgium" id="ABBRID0EHIAG" xlink:type="simple">MRAC</abbrev> 22731), same locality, pitfall trap, 18.IV.2015, leg. A. R. Nzoko Fiemapong.</p></tp:treatment-sec><tp:treatment-sec sec-type="etymology" id="SECID0EMIAG"><title>Etymology.</title><p>The species is named after the Mbalmayo Reserve Forest, the type locality.</p></tp:treatment-sec><tp:treatment-sec sec-type="diagnosis" id="SECID0ERIAG"><title>Diagnosis.</title><p>A species close to the previous new one and to <italic><tp:taxon-name><tp:taxon-name-part taxon-name-part-type="genus" reg="Stemmiulus">S.</tp:taxon-name-part> <tp:taxon-name-part taxon-name-part-type="species" reg="beroni">beroni</tp:taxon-name-part></tp:taxon-name></italic> by its external characters, but is easily distinguished by the structure of the colpocoxite whose apical part is axe-shaped.</p><fig id="F3" position="float" orientation="portrait"><label>Figure 3.</label><caption><p>
                  <italic><tp:taxon-name><tp:taxon-name-part taxon-name-part-type="genus" reg="Stemmiulus">Stemmiulus</tp:taxon-name-part> <tp:taxon-name-part taxon-name-part-type="species" reg="mbalmayoensis">mbalmayoensis</tp:taxon-name-part></tp:taxon-name></italic> Nzoko Fiemapong &amp; VandenSpiegel, sp. n. ♂ paratype (<abbrev xmlns:xlink="http://www.w3.org/1999/xlink" xlink:title="scanning electron microscopy" id="ABBRID0EVJAG" xlink:type="simple">SEM</abbrev>). <bold>A</bold> first leg-pair oral view <bold>B, C</bold> leg-pair two, oral and caudal views, respectively <bold>D, E</bold> leg-pair 8 (gonopods) oral and caudal views, respectively <bold>F</bold> apical part of right gonopod showing angiocoxite (<bold>An</bold>) partly surrounding colpocoxite (<bold>Co</bold>). Scale bars 200 µm (<bold>A</bold>), 100 µm (<bold>B–E</bold>), 50 µm (<bold>F</bold>).</p></caption><graphic xmlns:xlink="http://www.w3.org/1999/xlink" xlink:href="zookeys-708-011-g003.jpg" position="float" orientation="portrait" xlink:type="simple" id="oo_160956.jpg"/></fig></tp:treatment-sec><tp:treatment-sec sec-type="description" id="SECID0EQKAG"><title>Description.</title><p>Holotype: adult male, ca 20 mm in length, 1.8 mm in maximum diameter, body with 46 rings. Head and collum dark brown, other body rings brown with a light axial dorsal stripe, legs and antennae yellowish.</p><p>Head typical in shape, beset with numerous simple macrosetae as in previous species; ommatidia 2+2, posterior ommatidia slightly larger than anterior ones. Antennae reaching the fourth body ring, and covered with minute setae.</p><p>
              <italic><tp:taxon-name><tp:taxon-name-part taxon-name-part-type="genus" reg="Gnathochilarium">Gnathochilarium</tp:taxon-name-part></tp:taxon-name></italic> concave, without special modification, stipes densely and uniformly porose, pores surrounded by a field of setae. <tp:taxon-name><tp:taxon-name-part taxon-name-part-type="genus" reg="Collum">Collum</tp:taxon-name-part></tp:taxon-name> with a single fringe at anterior edge, this being best visible laterally. Body rings ovoid (height/width ratio of midbody rings ca 0.38), metazonites with transverse oblique striae better visible at pleurotergal margin. Striations on prozonites more weakly developed than on metazonites. Annal valves beset with numerous setae.</p><p>First pair of <italic>legs</italic> and legs 3 to 6 as in <italic><tp:taxon-name><tp:taxon-name-part taxon-name-part-type="genus" reg="Stemmiulus">S.</tp:taxon-name-part> <tp:taxon-name-part taxon-name-part-type="species" reg="uncus">uncus</tp:taxon-name-part></tp:taxon-name></italic> (Fig. <xref ref-type="fig" rid="F3">3A</xref>).</p><p>Second pair of legs with enlarged and subquadrate coxae (Fig. <xref ref-type="fig" rid="F3">3B, C</xref>), anterior surface with traces of segmentation, a few setae on entire anterior surface, posterior surface glabrous. Telopodite 2-segmented, proximal segment longer, about twice as long as distal one, curved ventrad, with a ventromedial cluster of long setae (Fig. <xref ref-type="fig" rid="F3">3B, C</xref>). Distal segment more slender, curved mesad, with an apical row of short setae.</p><p>
              <italic><tp:taxon-name><tp:taxon-name-part taxon-name-part-type="genus" reg="Gonopods">Gonopods</tp:taxon-name-part></tp:taxon-name></italic> (Fig. <xref ref-type="fig" rid="F3">3D–F</xref>) relatively simple in structure, angiocoxite with a well prominent constriction in subapical part, apical part forming a setose corolla. Colpocoxite ending up in an axe-shaped structure slightly protruding from angiocoxite.</p><p>
              <italic><tp:taxon-name><tp:taxon-name-part taxon-name-part-type="genus" reg="Paragonopods">Paragonopods</tp:taxon-name-part></tp:taxon-name></italic> small, 3-segmented, quite similar to those in most of the African congeners.</p><p>Female unknown.</p></tp:treatment-sec><tp:treatment-sec sec-type="Relationships" id="SECID0EZMAG"><title>Relationships.</title><p>Most of the peripheral characters and especially the simple gonopods seem to bring <italic><tp:taxon-name><tp:taxon-name-part taxon-name-part-type="genus" reg="Stemmiulus">S.</tp:taxon-name-part> <tp:taxon-name-part taxon-name-part-type="species" reg="mbalmayoensis">mbalmayoensis</tp:taxon-name-part></tp:taxon-name></italic> sp. n. close to <italic><tp:taxon-name><tp:taxon-name-part taxon-name-part-type="genus" reg="Stemmiulus">S.</tp:taxon-name-part> <tp:taxon-name-part taxon-name-part-type="species" reg="uncus">uncus</tp:taxon-name-part></tp:taxon-name></italic> sp. n., <italic><tp:taxon-name><tp:taxon-name-part taxon-name-part-type="genus" reg="Stemmiulus">S.</tp:taxon-name-part> <tp:taxon-name-part taxon-name-part-type="species" reg="beroni">beroni</tp:taxon-name-part></tp:taxon-name></italic> and <italic><tp:taxon-name><tp:taxon-name-part taxon-name-part-type="genus" reg="Stemmiulus">S.</tp:taxon-name-part> <tp:taxon-name-part taxon-name-part-type="species" reg="pullulus">pullulus</tp:taxon-name-part></tp:taxon-name></italic>. Nevertheless, the males of all these species can easily be distinguished by the structure of the colpocoxite, in which the apical part is axe-shaped in <italic><tp:taxon-name><tp:taxon-name-part taxon-name-part-type="genus" reg="Stemmiulus">S.</tp:taxon-name-part> <tp:taxon-name-part taxon-name-part-type="species" reg="mbalmayoyensis">mbalmayoyensis</tp:taxon-name-part></tp:taxon-name></italic> sp. n., pointed and unciform in <italic><tp:taxon-name><tp:taxon-name-part taxon-name-part-type="genus" reg="Stemmiulus">S.</tp:taxon-name-part> <tp:taxon-name-part taxon-name-part-type="species" reg="uncus">uncus</tp:taxon-name-part></tp:taxon-name></italic> sp. n., pointed and straight in <italic><tp:taxon-name><tp:taxon-name-part taxon-name-part-type="genus" reg="Stemmiulus">S.</tp:taxon-name-part> <tp:taxon-name-part taxon-name-part-type="species" reg="beroni">beroni</tp:taxon-name-part></tp:taxon-name></italic>, but with a rounded tip in <italic><tp:taxon-name><tp:taxon-name-part taxon-name-part-type="genus" reg="Stemmiulus">S.</tp:taxon-name-part> <tp:taxon-name-part taxon-name-part-type="species" reg="pullulus">pullulus</tp:taxon-name-part></tp:taxon-name></italic>.</p></tp:treatment-sec><tp:treatment-sec sec-type="distribution" id="SECID0EXPAG"><title>Distribution.</title><p>Known only from the type locality.</p><!--PageBreak--></tp:treatment-sec></tp:taxon-treatment>
