# Supplementary material for: The millipede genus Stemmiulus Gervais, 1844 in Cameroon, with descriptions of three new species (Diplopoda, Stemmiulida, Stemmiulidae)
Source: Zookeys. 2017 Oct 16;(708):11–23. doi: 10.3897/zookeys.708.14072 (PMC5674150; doi:10.3897/zookeys.708.14072)
Supplement: XML Treatment for Stemmiulus beroni [file zookeys.708.14072-treatment5.xml]

<!DOCTYPE tp:taxon-treatment
  PUBLIC "-//TaxonX//DTD Taxonomic Treatment Publishing DTD v0 20100105//EN" "tax-treatment-NSO.dtd">
<tp:taxon-treatment xmlns:tp="http://www.plazi.org/taxpub"><tp:treatment-meta><kwd-group><label>Taxon classification</label><kwd><named-content xmlns:xlink="http://www.w3.org/1999/xlink" content-type="kingdom">Animalia</named-content></kwd><kwd><named-content xmlns:xlink="http://www.w3.org/1999/xlink" content-type="order">Stemmiulida</named-content></kwd><kwd><named-content xmlns:xlink="http://www.w3.org/1999/xlink" content-type="family">Stemmiulidae</named-content></kwd></kwd-group><mixed-citation publication-type="journal"><person-group><name><surname>Fiemapong</surname><given-names>Armand Richard Nzoko</given-names></name><name><surname>Masse</surname><given-names>Paul Serge Mbenoun</given-names></name><name><surname>Tamesse</surname><given-names>Joseph Lebel</given-names></name><name><surname>Golovatch</surname><given-names>Sergei Ilyich</given-names></name><name><surname>VandenSpiegel</surname><given-names>Didier</given-names></name></person-group><article-title>The millipede genus <italic><tp:taxon-name><tp:taxon-name-part taxon-name-part-type="genus" reg="Stemmiulus">Stemmiulus</tp:taxon-name-part></tp:taxon-name></italic> Gervais, 1844 in Cameroon, with descriptions of three new species (<tp:taxon-name><tp:taxon-name-part taxon-name-part-type="class">Diplopoda</tp:taxon-name-part></tp:taxon-name>, <tp:taxon-name><tp:taxon-name-part taxon-name-part-type="order">Stemmiulida</tp:taxon-name-part></tp:taxon-name>, <tp:taxon-name><tp:taxon-name-part taxon-name-part-type="family">Stemmiulidae</tp:taxon-name-part></tp:taxon-name>)</article-title><source>Zookeys</source><day>16</day><month>10</month><year>2017</year><volume>2017</volume><issue>708</issue><fpage>11</fpage><lpage>23</lpage><pub-id pub-id-type="doi">10.3897/zookeys.708.14072</pub-id></mixed-citation></tp:treatment-meta><tp:nomenclature><tp:taxon-name>
              <tp:taxon-name-part taxon-name-part-type="genus" reg="Stemmiulus">Stemmiulus</tp:taxon-name-part>
              <tp:taxon-name-part taxon-name-part-type="species" reg="beroni">beroni</tp:taxon-name-part>
            </tp:taxon-name><tp:taxon-authority>Mauriès, 1989</tp:taxon-authority><xref ref-type="fig" rid="F4">Figure 4</xref><!--PageBreak--></tp:nomenclature><tp:treatment-sec sec-type="material" id="SECID0EGRAG"><title>New material.</title><p>1 ♂, 1 ♀ (<abbrev xmlns:xlink="http://www.w3.org/1999/xlink" content-type="institution" xlink:title="Royal Museum for Central Africa, Tervuren, Belgium" id="ABBRID0EMRAG" xlink:type="simple">MRAC</abbrev> 22732), 1 ♂ (<abbrev xmlns:xlink="http://www.w3.org/1999/xlink" xlink:title="scanning electron microscopy" id="ABBRID0ERRAG" xlink:type="simple">SEM</abbrev>, <abbrev xmlns:xlink="http://www.w3.org/1999/xlink" content-type="institution" xlink:title="Royal Museum for Central Africa, Tervuren, Belgium" id="ABBRID0EVRAG" xlink:type="simple">MRAC</abbrev> 22733), Cameroon, South Region, Kribi, road toward Bipindi, Bidou I, cocoa plantation, disturbed vegetation near secondary forest; <named-content xmlns:xlink="http://www.w3.org/1999/xlink" content-type="dwc:verbatimCoordinates" xlink:type="simple"><named-content content-type="geo-json" specific-use="{&#34;type&#34;:&#34;Point&#34;,&#34;coordinates&#34;:[10.100556,3.056944]}" id="NCID0E4RAG" xlink:type="simple">N3°03'25", E10°06'02"</named-content></named-content> 80 m a.s.l. collect by hand 14.X.2014, all leg. A. Henrard and VandenSpiegel.</p></tp:treatment-sec><tp:treatment-sec sec-type="description" id="SECID0ECSAG"><title>Description.</title><p>Adult males ca 13 mm in length, 1.5 mm in maximum diameter (height/width ratio ca 1.36), body with 43–44 rings; female with 46 rings, including 2 apodous (height/width ratio ca 1.15). Body light brown with 2–3 marbled spots lying symmetrical to mid-dorsal region which is covered by a large yellowish band all along its extent (Fig. <xref ref-type="fig" rid="F4">4A</xref>). Metazonites and dorsal margins of antennomeres darkish; legs and ventral parts of body yellowish.</p><fig id="F4" position="float" orientation="portrait"><label>Figure 4.</label><caption><p>
                  <italic><tp:taxon-name><tp:taxon-name-part taxon-name-part-type="genus" reg="Stemmiulus">Stemmiulus</tp:taxon-name-part> <tp:taxon-name-part taxon-name-part-type="species" reg="beroni">beroni</tp:taxon-name-part></tp:taxon-name></italic> Mauriès, 1989. <bold>A</bold> Habituses of ♂ (small specimen) and ♀ (large specimen) <bold>B</bold> head front view <bold>C</bold> gnathochilarium <bold>D</bold> leg-pairs 3 to 7 <bold>F</bold> first leg-pair (one) <bold>G, H</bold> leg-pair two, oral and caudal views, respectively <bold>I</bold> left paragonopod, oral view <bold>J, K</bold> leg-pair 8 (gonopods) oral and caudal views, respectively <bold>L, M</bold> apical part of right gonopod oral and caudal views, respectively. Abbreviations: <bold>f</bold>: flagella, <bold>fl</bold>: finger-like process. Scale bars 1 mm (<bold>A</bold>), 200 µm (<bold>B, D</bold>), 100 µm <bold>(C, F–H, J, K)</bold>, 50 µm (<bold>L, M</bold>), 20 µm (<bold>E</bold>)</p></caption><graphic xmlns:xlink="http://www.w3.org/1999/xlink" xlink:href="zookeys-708-011-g004.jpg" position="float" orientation="portrait" xlink:type="simple" id="oo_160957.jpg"/></fig><p>
              <italic>Head</italic> typical in shape, beset with numerous simple macrosetae (Fig. <xref ref-type="fig" rid="F4">4B</xref>); ommatidia 2+2, posterior ommatidia ca 1.6 times larger than anterior ones, antennae long and densely setose. Body rings with oblique striations converging dorsad; prozonital groove weakly visible. <tp:taxon-name><tp:taxon-name-part taxon-name-part-type="genus" reg="Gnathochilarium">Gnathochilarium</tp:taxon-name-part></tp:taxon-name> concave, stipes densely and uniformly porose. Lingual lamellae subtrapezoidal with concave striations (Fig. <xref ref-type="fig" rid="F4">4C</xref>). <tp:taxon-name><tp:taxon-name-part taxon-name-part-type="genus" reg="Collum">Collum</tp:taxon-name-part></tp:taxon-name> with a small fold at anterior edge. Body rings ovoid (height/width ratio of midbody rings ca 0.38), with transverse oblique striae better expressed at pleurotergal margin and converging anteriorly dorsad. Ozopores very small. Pygidium with 2+2 setigerous spinnerets.</p><p>First pair of male <italic>legs</italic> with short and globular coxae, telopoditomeres clothed with numerous plumose setae. First article of telopodite long and voluminous, nearly equal in length to all three other telopoditomeres combined, tarsal segment with a brush of setae on basal two-thirds of ventral surface.</p><p>Second pair of male legs relatively simple, with rounded coxae and 2-segmented telopodites, distal segment of the latter being relatively slender. Anterior side of proximal part of telopodite covered with long plumose setae (Fig. <xref ref-type="fig" rid="F4">4G, H</xref>).</p><p>Ventral surface of first six pairs 3 to 7 of male legs clothed with numerous plumose setae, tarsal segment with a fringe of setae in basal two-thirds of ventral surface but no true brush formed (Fig. <xref ref-type="fig" rid="F4">4D, E</xref>).</p><p>Legs 8 and following unmodified (Fig. <xref ref-type="fig" rid="F4">4F</xref>).</p><p>
              <italic><tp:taxon-name><tp:taxon-name-part taxon-name-part-type="genus" reg="Gonopods">Gonopods</tp:taxon-name-part></tp:taxon-name></italic> (Fig. <xref ref-type="fig" rid="F4">4J–M</xref>) relatively simple; angiocoxite subconical, forming distally a corolla covered with a field of numerous setae. Colpocoxite shorter than angiocoxite, folded leaf-shaped, encompassing the flagellum tip and ending in a finger-like apical structure.</p></tp:treatment-sec><tp:treatment-sec sec-type="remarks" id="SECID0E6VAG"><title>Remark.</title><p>This species is new to the fauna of Cameroon and is illustrated, based on new material taken from outside the type locality (Jos, Plateau State, Nigeria) for the first time. The fresh males from Cameroon are peculiar in the apical part of the colpocoxite being slightly curved (Fig. <xref ref-type="fig" rid="F4">4K–M</xref>), versus straight in the holotype.</p><!--PageBreak--></tp:treatment-sec></tp:taxon-treatment>
